# Supplementary material for: A mouse model of hereditary hemorrhagic telangiectasia generated by transmammary-delivered immunoblocking of BMP9 and BMP10
Source: Sci Rep. 2016 Nov 22;5:37366. doi: 10.1038/srep37366 (PMC5118799; doi:10.1038/srep37366)
Supplement: Supplementary Information [file srep37366-s1.xls]

## Sheet: annotated-RETINA-0.7-normalized
Ensembl_Gene_ID_from_feature	Description_from_feature	MGI_symbol_from_feature.resultFromBioMart	KBXIQDP-PM-R5-Retina-IGg2a2b	IVRLWSH-PM-R2-Retina-IGg2a2b	OVCXUYC-PM-R6-Retina-IGg2a2b	DXHRWYD-PM-R4-Retina-IGg2a2b	DIFAXQW-PM-R3-Retina-IGg2a2b	KJLVBLC-PM-R1-Retina-IGg2a2b	GSUOHEC-PM-R7-Retina-anti-BMP9/10	UVRMRBK-PM-R12-Retina-anti-BMP9/10	HKOEODD-PM-R11-Retina-anti-BMP9/10	OPAEERQ-PM-R8-Retina-anti-BMP9/10	XYYUDDK-PM-R9-Retina-anti-BMP9/10	TCUEBZA-PM-R10-Retina-anti-BMP9/10	B	AveExpr	t	P.Value	logFC	adj.P.Val	abs(logFC)
ENSMUSG00000053168	RIKEN cDNA 9030619P08 gene [Source:MGI Symbol;Acc:MGI:3612405]	9030619P08Rik	-2.88391	-1.27861	-1.66657	-2.79897	-0.795405	-2.11421	-0.635833	1.35485	1.4454	1.18223	1.04603	1.98267	2.33589	-0.430195	5.97941	5.58253e-06	3.06137	0.000604894	3.06137
ENSMUSG00000026259	neuronal guanine nucleotide exchange factor [Source:MGI Symbol;Acc:MGI:1858414]	Ngef	-1.00944	-4.44853	-0.773489	-4.38394	0.122133	-0.188213	-4.09526	-4.75368	-4.43724	-4.4902	-4.50856	-4.28411	-0.100966	-3.10421	-4.46422	0.000203036	-2.58562	0.00842582	2.58562
ENSMUSG00000056158	carbonic anhydrase 10 [Source:MGI Symbol;Acc:MGI:1919855]	Car10	-4.46888	-4.44853	-4.47393	-4.38394	-3.96533	-4.43614	-2.5103	-1.58375	-1.62988	-2.16827	-2.18663	-1.11419	4.19895	-3.11415	7.7706	1.10299e-07	2.50842	3.46818e-05	2.50842
ENSMUSG00000002820	autophagy related 4D, cysteine peptidase [Source:MGI Symbol;Acc:MGI:2444308]	Atg4d	-4.46888	-4.44853	-4.47393	-4.38394	-3.96533	-4.43614	-2.5103	-1.29425	-1.62988	-2.90524	-1.7012	-1.47676	3.62891	-3.1412	7.27556	3.12881e-07	2.46588	7.52324e-05	2.46588
ENSMUSG00000081474	predicted gene 12855 [Source:MGI Symbol;Acc:MGI:3649662]	Gm12855	-2.88391	-2.86357	-4.47393	-2.06201	-2.38037	-4.43614	-0.92534	-0.505752	-0.977807	-0.789759	-0.421094	-0.583673	1.26478	-1.94195	5.7895	8.66245e-06	2.44832	0.000836517	2.44832
ENSMUSG00000000378	cerebral cavernous malformation 2 [Source:MGI Symbol;Acc:MGI:2384924]	Ccm2	-4.46888	-4.44853	-2.88897	-4.38394	-3.96533	-4.43614	-1.28791	-1.94632	-1.62988	-2.16827	-1.33863	-1.47676	3.028	-2.86996	6.75777	9.64166e-07	2.43929	0.000172283	2.43929
ENSMUSG00000046699	SLIT and NTRK-like family, member 4 [Source:MGI Symbol;Acc:MGI:2442509]	Slitrk4	-4.46888	-2.1266	-2.152	-4.38394	-3.96533	-4.43614	-0.635833	-2.43175	-0.977807	-0.789759	-1.33863	-1.47676	0.296986	-2.43195	4.91499	6.85171e-05	2.32494	0.0037848	2.32494
ENSMUSG00000058594	F-box protein 18 [Source:MGI Symbol;Acc:MGI:1354699]	Fbxo18	-4.46888	-2.86357	-4.47393	-4.38394	-3.96533	-4.43614	-1.28791	-1.94632	-2.11531	-1.03077	-2.18663	-1.96218	2.19878	-2.92674	6.14186	3.84614e-06	2.32341	0.000471652	2.32341
ENSMUSG00000082681	cytochrome P450, family 2, subfamily j, polypeptide 7, pseudogene 1 [Source:MGI Symbol;Acc:MGI:3651268]	Cyp2j7-ps1	-4.46888	-2.86357	-4.47393	-4.38394	-3.96533	-1.62879	-0.394825	-1.29425	-1.26731	-1.03077	-2.92359	-1.11419	-0.0999763	-2.48411	4.61777	0.000140114	2.29812	0.00647165	2.29812
ENSMUSG00000027022	xin actin-binding repeat containing 2 [Source:MGI Symbol;Acc:MGI:2685198]	Xirp2	-2.88391	-4.44853	-4.47393	-4.38394	-3.96533	-2.85118	-1.28791	-1.94632	-2.11531	-1.68284	-0.601667	-1.96218	1.31891	-2.71692	5.56838	1.45177e-05	2.25106	0.00124371	2.25106
ENSMUSG00000027525	phosphatase and actin regulator 3 [Source:MGI Symbol;Acc:MGI:1921439]	Phactr3	-2.14695	-2.1266	-2.152	-0.924506	-3.96533	-2.11421	-4.09526	-4.75368	-4.43724	-4.4902	-4.50856	-4.28411	1.42197	-3.33322	-5.67725	1.12514e-05	-2.21477	0.00100713	2.21477
ENSMUSG00000021302	geranylgeranyl diphosphate synthase 1 [Source:MGI Symbol;Acc:MGI:1341724]	Ggps1	-2.14695	-2.86357	-4.47393	-4.38394	-3.96533	-4.43614	-2.5103	-1.05324	-1.26731	-0.789759	-2.18663	-1.96218	0.114935	-2.66994	4.78664	9.3268e-05	2.17078	0.00476487	2.17078
ENSMUSG00000094311	ret finger protein-like 4B [Source:MGI Symbol;Acc:MGI:2684908]	Rfpl4b	-4.46888	-2.86357	-4.47393	-4.38394	-3.96533	-4.43614	-2.5103	-1.29425	-2.11531	-2.16827	-1.33863	-2.69915	0.901763	-3.05981	5.27084	2.93025e-05	2.11095	0.00199079	2.11095
ENSMUSG00000029757	dynein cytoplasmic 1 intermediate chain 1 [Source:MGI Symbol;Acc:MGI:107743]	Dync1i1	-2.88391	-4.44853	-2.88897	-4.38394	-3.96533	-2.85118	-1.28791	-1.94632	-1.26731	-1.32027	-1.33863	-1.96218	0.597232	-2.54537	5.21981	3.30796e-05	2.09713	0.00216928	2.09713
ENSMUSG00000098915	ribosomal protein L15, pseudogene 2 [Source:MGI Symbol;Acc:MGI:3648255]	Rpl15-ps2	-2.88391	-2.86357	-4.47393	-4.38394	-3.96533	-2.85118	-1.77334	-1.29425	-1.26731	-2.90524	-1.33863	-0.824681	-0.233791	-2.56878	4.60981	0.00014283	2.05446	0.00658469	2.05446
ENSMUSG00000083195	predicted gene 13567 [Source:MGI Symbol;Acc:MGI:3649435]	Gm13567	-4.46888	-4.44853	-4.47393	-4.38394	-3.96533	-4.43614	-4.09526	-1.94632	-0.530348	-2.16827	-2.92359	-2.69915	0.195274	-3.37831	4.78975	9.25726e-05	2.0094	0.00475982	2.0094
ENSMUSG00000078611	predicted gene 5901 [Source:MGI Symbol;Acc:MGI:3643909]	Gm5901	-1.66152	-2.1266	0.280959	0.259919	-0.795405	-0.348678	1.03402	1.58617	1.58513	1.00165	0.848995	1.49725	2.90679	0.263491	5.84464	7.62198e-06	2.00309	0.000773488	2.00309
ENSMUSG00000031297	solute carrier family 7 (cationic amino acid transporter, y+ system), member 3 [Source:MGI Symbol;Acc:MGI:1100521]	Slc7a3	-2.14695	-2.86357	-4.47393	-2.79897	-1.6434	-2.85118	-0.188374	-1.29425	-1.26731	-1.03077	-0.421094	-0.377222	-0.472606	-1.77975	4.47624	0.000197221	2.002	0.00822626	2.002
ENSMUSG00000031628	caspase 3 [Source:MGI Symbol;Acc:MGI:107739]	Casp3	-4.46888	-4.44853	-4.47393	-4.38394	-3.96533	-4.43614	-2.5103	-4.75368	-2.11531	-1.32027	-1.7012	-1.47676	-0.20082	-3.33786	4.49676	0.000187677	1.99645	0.00794984	1.99645
ENSMUSG00000022902	stefin A2 [Source:MGI Symbol;Acc:MGI:106197]	Stfa2	-4.46888	-4.44853	-4.47393	-4.38394	-3.96533	-4.43614	-4.09526	-3.16872	-1.26731	-1.32027	-2.92359	-1.96218	-0.0681097	-3.40951	4.62119	0.000138962	1.91536	0.00647165	1.91536
ENSMUSG00000038641	aldo-keto reductase family 1, member D1 [Source:MGI Symbol;Acc:MGI:2384785]	Akr1d1	-4.46888	-4.44853	-4.47393	-4.38394	-3.96533	-4.43614	-1.77334	-1.94632	-2.85228	-2.16827	-4.50856	-1.47676	-0.148503	-3.40852	4.56499	0.000159156	1.89209	0.00705871	1.89209
ENSMUSG00000012705	resistin [Source:MGI Symbol;Acc:MGI:1888506]	Retn	-2.14695	-0.989099	-1.304	-2.79897	-0.795405	-1.62879	-0.635833	0.531723	1.4935	-0.402736	0.135299	0.108205	-0.0890258	-0.702755	4.37805	0.000250079	1.86899	0.00984034	1.86899
ENSMUSG00000029563	forkhead box P2 [Source:MGI Symbol;Acc:MGI:2148705]	Foxp2	-4.46888	-4.44853	-4.47393	-4.38394	-3.96533	-4.43614	-4.09526	-2.43175	-1.62988	-2.16827	-2.92359	-1.96218	0.17276	-3.44897	4.80972	8.82305e-05	1.8467	0.00460413	1.8467
ENSMUSG00000071552	T cell immunoreceptor with Ig and ITIM domains [Source:MGI Symbol;Acc:MGI:3642260]	Tigit	-0.768436	-1.64118	-0.386466	-1.57658	-1.15797	-1.26622	0.548592	0.861031	0.317649	1.06439	0.620726	0.573868	3.27372	-0.234216	6.30707	2.64148e-06	1.80333	0.00035677	1.80333
ENSMUSG00000022738	goosecoid homebox 2 [Source:MGI Symbol;Acc:MGI:892006]	Gsc2	0.485321	-0.748091	-1.304	-0.296475	-0.505898	-0.0438235	0.762716	1.35485	2.10192	0.554195	1.16387	1.44381	1.77947	0.414032	5.13122	4.08478e-05	1.64013	0.00256547	1.64013
ENSMUSG00000049422	coiled-coil-helix-coiled-coil-helix domain containing 10 [Source:MGI Symbol;Acc:MGI:2143558]	Chchd10	-0.768436	-0.989099	-1.304	-0.924506	-1.6434	-2.11421	0.548592	0.455774	0.692045	0.0333631	0.135299	0.108205	1.65065	-0.480865	5.35887	2.37854e-05	1.60469	0.00174137	1.60469
ENSMUSG00000000058	caveolin 2 [Source:MGI Symbol;Acc:MGI:107571]	Cav2	-0.561985	0.195326	-1.66657	-0.924506	0.122133	0.087421	0.548592	0.738174	1.54004	1.12451	1.42218	1.27048	1.91965	0.324649	5.2274	3.24874e-05	1.59288	0.00214767	1.59288
ENSMUSG00000093096	microRNA 3968 [Source:MGI Symbol;Acc:MGI:4950407]	Mir3968	0.174981	-0.361068	-0.567038	0.474044	-1.6434	0.087421	1.331	1.62136	1.62885	0.639084	1.32433	1.38831	2.38732	0.508157	5.43835	1.97134e-05	1.58542	0.00155106	1.58542
ENSMUSG00000036356	chondroitin sulfate N-acetylgalactosaminyltransferase 1 [Source:MGI Symbol;Acc:MGI:2442354]	Csgalnact1	-1.66152	-1.64118	-2.152	-1.57658	-1.15797	-2.85118	-0.635833	-0.361362	-0.349775	0.0333631	0.349424	-0.824681	-0.197756	-1.06911	4.41068	0.000231099	1.58438	0.00929171	1.58438
ENSMUSG00000041891	lectin, mannose-binding, 1 [Source:MGI Symbol;Acc:MGI:1917611]	Lman1	-0.381413	-1.27861	-0.773489	-0.13601	-0.058439	-0.348678	0.152663	1.07921	1.17747	1.00165	0.700896	1.64662	1.73374	0.231824	5.14405	3.96172e-05	1.49118	0.00251723	1.49118
ENSMUSG00000028601	enoyl Coenzyme A hydratase domain containing 2 [Source:MGI Symbol;Acc:MGI:1289238]	Echdc2	-0.381413	0.0750315	0.811474	0.825516	0.426988	-0.348678	1.19014	2.09181	1.97215	1.73862	1.64119	1.3306	3.41812	0.947786	5.87214	7.15157e-06	1.46676	0.000736972	1.46676
ENSMUSG00000062515	fatty acid binding protein 4, adipocyte [Source:MGI Symbol;Acc:MGI:88038]	Fabp4	0.575519	0.195326	-0.386466	0.139624	0.988867	0.693142	1.63266	1.72205	2.13262	1.53217	1.79522	2.01967	4.97654	1.0867	6.69327	1.112e-06	1.46084	0.000188089	1.46084
ENSMUSG00000022754	transmembrane protein 45a [Source:MGI Symbol;Acc:MGI:1913122]	Tmem45a	-1.00944	-0.54164	-1.0145	-1.21401	-0.505898	-0.0438235	0.762716	1.02768	0.989027	0.719255	0.135299	0.573868	1.77673	-0.0101224	5.23885	3.16156e-05	1.43663	0.00210708	1.43663
ENSMUSG00000021439	cathepsin Q [Source:MGI Symbol;Acc:MGI:2137385]	Ctsq	1.02298	1.33283	0.384053	0.474044	0.988867	0.608253	1.78738	2.57724	2.40825	2.04896	2.09136	2.3158	5.95752	1.50333	7.11146	4.45266e-07	1.42864	9.49618e-05	1.42864
ENSMUSG00000024778	Fas (TNF receptor superfamily member 6) [Source:MGI Symbol;Acc:MGI:95484]	Fas	0.174981	1.04332	-0.081611	1.10792	0.558232	0.773312	1.88202	2.0665	1.9378	2.25127	1.86648	2.09093	5.72701	1.30593	7.04623	5.12824e-07	1.42839	0.000106589	1.42839
ENSMUSG00000037991	RMI2, RecQ mediated genome instability 2, homolog (S. cerevisiae) [Source:MGI Symbol;Acc:MGI:2685383]	Rmi2	1.63965	2.58489	1.50335	1.28849	1.52652	2.43422	0.858932	0.290715	0.607156	0.367782	0.776845	-0.377222	2.33302	1.12511	-5.26862	2.94576e-05	-1.42583	0.00199579	1.42583
ENSMUSG00000041360	pumilio RNA-binding family member 3 [Source:MGI Symbol;Acc:MGI:106253]	Pum3	0.740578	-0.0562131	0.883624	0.474044	0.892651	-0.0438235	2.09456	2.0665	1.75259	1.91919	1.55753	1.78198	5.07966	1.17193	6.71991	1.04832e-06	1.39336	0.000181065	1.39336
ENSMUSG00000017405	NIMA (never in mitosis gene a)-related expressed kinase 8 [Source:MGI Symbol;Acc:MGI:1890646]	Nek8	0.575519	1.04332	0.570466	1.04233	0.282598	0.693142	1.97082	2.11669	2.38294	2.07966	1.83129	2.01967	6.52361	1.38404	7.4789	2.03077e-07	1.35504	5.27476e-05	1.35504
ENSMUSG00000075390	ribosomal protein L36, pseudogene 8 [Source:MGI Symbol;Acc:MGI:3650480]	Rpl36-ps8	2.00686	2.18083	2.24032	1.88285	2.30146	2.10302	0.152663	0.974241	-0.189311	1.57589	1.10615	0.760281	3.99203	1.4246	-6.06268	4.61029e-06	-1.35397	0.000530985	1.35397
ENSMUSG00000074064	malonyl-CoA decarboxylase [Source:MGI Symbol;Acc:MGI:1928485]	Mlycd	1.75994	1.99441	2.12598	1.63843	2.14319	1.75368	0.94913	0.455774	-0.349775	0.719255	0.776845	0.925341	4.44441	1.24102	-6.3398	2.45299e-06	-1.33222	0.00034183	1.33222
ENSMUSG00000053574	RIKEN cDNA 4930563E22 gene [Source:MGI Symbol;Acc:MGI:1922554]	4930563E22Rik	0.485321	0.505666	-0.386466	0.259919	-0.795405	-0.348678	1.51945	1.17706	1.29068	1.29116	0.983296	1.38831	2.45908	0.614193	5.43486	1.98767e-05	1.28053	0.00155749	1.28053
ENSMUSG00000023913	phospholipase A2, group VII (platelet-activating factor acetylhydrolase, plasma) [Source:MGI Symbol;Acc:MGI:1351327]	Pla2g7	0.740578	0.0750315	0.570466	0.570259	0.789558	0.42184	1.331	1.39607	2.24926	1.81358	1.90083	1.78198	3.48126	1.1367	5.85378	7.46209e-06	1.22906	0.000765755	1.22906
ENSMUSG00000013418	beta-1,4-N-acetyl-galactosaminyl transferase 2 [Source:MGI Symbol;Acc:MGI:1342058]	B4galnt2	1.02298	1.16618	1.25399	1.44895	1.16395	1.71361	-0.635833	0.200517	0.317649	0.867353	-0.421094	-0.0361853	1.82832	0.671839	-5.0821	4.59278e-05	-1.22406	0.00282312	1.22406
ENSMUSG00000036402	guanine nucleotide binding protein (G protein), gamma 12 [Source:MGI Symbol;Acc:MGI:1336171]	Gng12	0.485321	0.836872	1.1985	0.570259	1.24412	0.849261	1.73763	2.27974	2.10192	2.56508	1.86648	1.59853	3.4495	1.44448	5.77916	8.87305e-06	1.19681	0.00085008	1.19681
ENSMUSG00000050132	sterile alpha and HEAT/Armadillo motif containing 1 [Source:MGI Symbol;Acc:MGI:2136419]	Sarm1	3.65525	3.48811	3.88802	3.86873	3.94756	3.5005	5.08713	4.78354	4.80831	4.92554	4.9853	4.91801	15.8438	4.32133	12.5225	2.3435e-11	1.19426	6.38631e-08	1.19426
ENSMUSG00000046997	splA/ryanodine receptor domain and SOCS box containing 4 [Source:MGI Symbol;Acc:MGI:2183445]	Spsb4	-0.0765581	0.680753	1.14078	0.570259	1.58926	0.42184	2.17152	2.21211	2.22097	1.91919	1.42218	1.27048	1.29596	1.29523	4.73679	0.000105161	1.18909	0.0052316	1.18909
ENSMUSG00000036813	ectonucleoside triphosphate diphosphohydrolase 8 [Source:MGI Symbol;Acc:MGI:1919340]	Entpd8	2.16048	2.37165	2.39644	2.69288	2.01195	2.38404	3.28844	3.7261	3.68688	3.04118	3.45144	3.80864	7.41894	2.91834	7.6037	1.56184e-07	1.15946	4.45414e-05	1.15946
ENSMUSG00000050866	clarin 3 [Source:MGI Symbol;Acc:MGI:2142022]	Clrn3	1.02298	1.22389	1.25399	1.04233	0.892651	0.849261	2.01326	2.04074	2.52855	2.04896	2.28586	2.34524	5.84128	1.62898	6.99868	5.68639e-07	1.15438	0.000113386	1.15438
ENSMUSG00000028339	collagen, type XV, alpha 1 [Source:MGI Symbol;Acc:MGI:88449]	Col15a1	1.31248	1.89132	1.25399	2.12386	1.86756	1.4946	2.7751	2.73014	2.76243	2.78593	2.85777	2.77117	7.03703	2.21886	7.51163	1.89524e-07	1.13494	5.05247e-05	1.13494
ENSMUSG00000026820	prostaglandin E synthase 2 [Source:MGI Symbol;Acc:MGI:1917592]	Ptges2	0.286012	-0.54164	0.480268	0.660457	0.122133	1.17857	1.45932	2.01451	1.29068	1.57589	1.04603	1.54878	0.760903	0.926751	4.50808	0.000182614	1.13161	0.00780278	1.13161
ENSMUSG00000085017	predicted gene 13412 [Source:MGI Symbol;Acc:MGI:3650612]	Gm13412	3.01494	2.9861	2.29426	2.89219	2.82909	2.91259	3.48216	4.10741	4.23165	3.90641	3.75354	4.0333	7.94839	3.3703	7.8348	9.65812e-08	1.11272	3.08111e-05	1.11272
ENSMUSG00000020801	mediator complex subunit 31 [Source:MGI Symbol;Acc:MGI:1914529]	Med31	1.90616	1.81826	1.93546	1.44895	2.01195	1.9389	3.30561	2.59505	3.125	2.97741	2.74883	2.95429	6.42092	2.39716	7.15049	4.09292e-07	1.09093	9.03683e-05	1.09093
ENSMUSG00000020687	cell division cycle 27 [Source:MGI Symbol;Acc:MGI:102685]	Cdc27	0.575519	1.10606	0.0496335	0.825516	0.426988	1.34522	1.83547	1.62136	1.54004	2.16801	2.1208	1.59853	1.83366	1.26776	4.99944	5.59637e-05	1.08416	0.00328795	1.08416
ENSMUSG00000039585	myosin IXa [Source:MGI Symbol;Acc:MGI:107735]	Myo9a	2.94898	2.54015	3.26078	2.92895	3.15361	3.28496	3.8531	4.44354	4.15895	4.00566	3.76291	4.21971	7.65111	3.54677	7.66928	1.3617e-07	1.07037	4.02375e-05	1.07037
ENSMUSG00000032297	CUGBP, Elav-like family member 6 [Source:MGI Symbol;Acc:MGI:1923433]	Celf6	1.36401	1.27939	1.6346	1.72459	1.81603	1.4946	-0.188374	0.531723	0.607156	0.463997	0.620726	0.760281	2.52945	1.00906	-5.37886	2.2687e-05	-1.05751	0.00170681	1.05751
ENSMUSG00000059278	N(alpha)-acetyltransferase 38, NatC auxiliary subunit [Source:MGI Symbol;Acc:MGI:1925554]	Naa38	3.13845	2.6495	3.26078	3.03392	2.90504	2.94756	3.95458	4.32581	4.38613	3.51543	3.87082	4.18756	6.43462	3.51463	7.06423	4.93186e-07	1.05179	0.000103383	1.05179
ENSMUSG00000022382	wingless-type MMTV integration site family, member 7B [Source:MGI Symbol;Acc:MGI:98962]	Wnt7b	2.03892	1.85525	2.49186	2.35753	1.39222	2.38404	2.8236	3.61701	3.52276	2.47559	2.99129	3.40937	1.8866	2.61329	4.96435	6.08707e-05	1.04158	0.00348812	1.04158
ENSMUSG00000032316	CDC-like kinase 3 [Source:MGI Symbol;Acc:MGI:1098670]	Clk3	1.46186	1.52875	2.12598	1.9911	1.52652	2.13371	2.67292	3.12284	2.89368	2.42866	2.94265	2.91556	4.67775	2.31202	6.27906	2.81462e-06	1.03604	0.000373143	1.03604
ENSMUSG00000028979	mannan-binding lectin serine peptidase 2 [Source:MGI Symbol;Acc:MGI:1330832]	Masp2	3.19646	3.18809	3.43896	3.20852	3.75577	3.41561	2.41253	2.34435	2.30423	2.54322	2.1208	2.19162	8.18554	2.84335	-8.01768	6.63593e-08	-1.03437	2.46595e-05	1.03437
ENSMUSG00000047246	histone cluster 1, H2be [Source:MGI Symbol;Acc:MGI:2448380]	Hist1h2be	1.97407	2.0272	1.7159	2.33031	1.91731	2.35827	1.11419	0.290715	1.29068	1.06439	0.983296	1.64662	2.04848	1.55941	-5.07368	4.68602e-05	-1.02467	0.00286607	1.02467
ENSMUSG00000084925	RIKEN cDNA 1810062O18 gene [Source:MGI Symbol;Acc:MGI:1922852]	1810062O18Rik	0.174981	1.04332	0.655355	0.570259	-0.505898	0.773312	1.11419	1.26869	1.75259	1.69963	1.64119	1.54878	0.714683	0.978032	4.47969	0.000195584	1.02087	0.00818583	1.02087
ENSMUSG00000040387	kelch-like 32 [Source:MGI Symbol;Acc:MGI:3612790]	Klhl32	0.660408	0.505666	0.480268	0.00837994	-0.058439	0.921411	1.6861	1.5501	1.05461	1.69963	1.51381	1.20774	1.28649	0.935807	4.7659	9.80421e-05	1.01254	0.00498876	1.01254
ENSMUSG00000098285	microRNA 7670 [Source:MGI Symbol;Acc:MGI:5531089]	Mir7670	0.389105	0.306357	0.952336	1.49871	1.46094	0.318747	1.78738	1.84623	1.82955	2.04896	1.79522	1.44381	1.13429	1.30644	4.65621	0.000127702	1.00755	0.00611722	1.00755
ENSMUSG00000050471	family with sequence similarity 118, member B [Source:MGI Symbol;Acc:MGI:1924483]	Fam118b	3.93627	3.99026	4.42995	3.98675	4.14841	3.99431	4.71531	5.22503	5.22632	5.35686	5.08577	4.78467	9.66818	4.57333	8.67907	1.77244e-08	1.00344	9.87976e-06	1.00344
ENSMUSG00000034235	ubiquitin specific peptidase 54 [Source:MGI Symbol;Acc:MGI:1926037]	Usp54	0.816527	0.306357	0.811474	0.660457	-0.058439	0.518055	1.51945	1.96057	1.4454	1.29116	1.10615	1.82441	1.03478	1.0168	4.63269	0.000135158	0.998579	0.00635035	0.998579
ENSMUSG00000097322	RIKEN cDNA A530083I20 gene [Source:MGI Symbol;Acc:MGI:3040711]	A530083I20Rik	3.69603	4.07111	4.11479	3.69821	3.95948	3.83532	2.89342	2.91166	2.30423	3.349	3.00714	2.97328	6.69333	3.40114	-7.19437	3.7239e-07	-0.985998	8.53573e-05	0.985998
ENSMUSG00000020740	golgi associated, gamma adaptin ear containing, ARF binding protein 3 [Source:MGI Symbol;Acc:MGI:2384159]	Gga3	2.62916	2.71134	2.58135	2.30256	2.69288	2.52964	3.40458	3.53634	3.62346	3.5705	3.57359	3.5924	10.233	3.06232	9.14036	7.30066e-09	0.981613	6.11343e-06	0.981613
ENSMUSG00000076677	immunoglobulin heavy variable 6-3 [Source:MGI Symbol;Acc:MGI:4439854]	Ighv6-3	4.23503	3.99855	3.9397	4.15134	4.01766	4.09913	4.99485	5.01616	5.02014	5.13368	5.0632	5.0931	16.5237	4.56355	12.9519	1.23025e-11	0.978796	3.77164e-08	0.978796
ENSMUSG00000048486	fat storage-inducing transmembrane protein 2 [Source:MGI Symbol;Acc:MGI:2444508]	Fitm2	3.35767	3.17352	3.56499	3.57606	3.3834	3.62455	4.13836	4.65783	4.59343	4.29444	4.43689	4.32691	9.98664	3.92734	8.88093	1.19822e-08	0.973481	7.73359e-06	0.973481
ENSMUSG00000045377	transmembrane protein 88 [Source:MGI Symbol;Acc:MGI:1914270]	Tmem88	2.94898	3.20252	3.45088	3.37761	2.69288	3.20048	4.18551	4.23784	4.41763	3.55965	4.04219	4.37052	5.36158	3.64056	6.54927	1.532e-06	0.969704	0.000230514	0.969704
ENSMUSG00000070366	phosphatidic acid phosphatase type 2 domain containing 1A [Source:MGI Symbol;Acc:MGI:2685936]	Ppapdc1a	3.46776	3.57938	3.30086	3.32342	3.23434	3.4526	2.13355	2.16518	2.0385	2.89351	2.48013	2.8958	5.55027	2.91375	-6.65803	1.20241e-06	-0.967931	0.000200615	0.967931
ENSMUSG00000063683	glycine-N-acyltransferase [Source:MGI Symbol;Acc:MGI:2147502]	Glyat	1.55349	1.92651	1.54844	1.72459	1.58926	2.2781	0.94913	1.26869	0.206618	1.39244	0.349424	0.670084	0.546417	1.28806	-4.37528	0.000251763	-0.958055	0.00987957	0.958055
ENSMUSG00000063488	zinc finger with KRAB and SCAN domains 7 [Source:MGI Symbol;Acc:MGI:3040678]	Zkscan7	4.0028	4.10222	4.35579	3.89683	3.86122	3.96046	2.84725	2.95368	2.66079	3.51543	3.18493	3.36694	6.71099	3.55903	-7.19714	3.70178e-07	-0.947358	8.53573e-05	0.947358
ENSMUSG00000086451	RIKEN cDNA 4933431K23 gene [Source:MGI Symbol;Acc:MGI:1921725]	4933431K23Rik	3.61327	3.6859	4.1371	3.9244	3.86122	3.97749	4.99485	4.71189	4.41138	4.84296	5.1621	4.68455	7.82757	4.33393	7.73631	1.18434e-07	0.931239	3.67685e-05	0.931239
ENSMUSG00000044465	family with sequence similarity 160, member A2 [Source:MGI Symbol;Acc:MGI:1921599]	Fam160a2	2.67068	2.82759	3.17712	3.08367	3.15361	3.1261	3.76892	4.18001	3.88017	3.78126	3.95497	3.82963	8.12813	3.45281	7.91975	8.10855e-08	0.910401	2.76209e-05	0.910401
ENSMUSG00000064355	mitochondrially encoded tRNA lysine [Source:MGI Symbol;Acc:MGI:102483]	mt-Tk	3.35767	3.46436	3.91409	3.79099	3.74203	3.72877	4.36006	4.71596	4.6843	4.51823	4.71786	4.37052	9.35116	4.11374	8.52494	2.39851e-08	0.910103	1.17652e-05	0.910103
ENSMUSG00000036390	growth arrest and DNA-damage-inducible 45 alpha [Source:MGI Symbol;Acc:MGI:107799]	Gadd45a	2.03892	2.12133	2.15543	2.24542	2.22449	1.86764	2.72491	3.37044	3.14019	2.82268	2.45723	3.36694	2.6072	2.54464	5.29064	2.79581e-05	0.885792	0.00193701	0.885792
ENSMUSG00000021196	phosphofructokinase, platelet [Source:MGI Symbol;Acc:MGI:1891833]	Pfkp	8.37289	8.38929	8.44996	8.62362	8.19863	8.59228	9.34884	9.44315	9.57373	9.11609	9.15467	9.33645	15.3916	8.8833	12.2177	3.74205e-11	0.883177	9.17774e-08	0.883177
ENSMUSG00000064346	mitochondrially encoded tRNA tryptophan [Source:MGI Symbol;Acc:MGI:102471]	mt-Tw	5.00888	4.8065	5.33825	5.03602	4.92037	4.79508	5.67787	5.96657	5.96044	5.8396	5.92503	5.78601	13.0693	5.42172	10.572	5.50297e-10	0.880998	8.99773e-07	0.880998
ENSMUSG00000086781	RIKEN cDNA 1700092C02 gene [Source:MGI Symbol;Acc:MGI:1914607]	1700092C02Rik	2.82575	2.91779	3.43896	2.67134	3.0459	3.1261	4.11905	3.70165	3.43928	3.97333	4.09507	4.04232	4.71913	3.44971	6.2506	3.00238e-06	0.879026	0.000391683	0.879026
ENSMUSG00000097722	predicted gene, 26841 [Source:MGI Symbol;Acc:MGI:5477335]	Gm26841	3.47949	3.79464	3.78817	3.30955	3.75577	3.42805	2.53409	2.57724	2.35718	3.21716	2.9093	2.63475	4.73571	3.14878	-6.26116	2.93125e-06	-0.878253	0.000384448	0.878253
ENSMUSG00000098893	predicted gene, 17828 [Source:MGI Symbol;Acc:MGI:5010013]	Gm17828	3.68594	3.90462	3.78817	4.1357	4.01766	3.56948	2.98155	3.04722	2.89368	3.17514	2.89232	2.77117	7.3857	3.40522	-7.54006	1.78512e-07	-0.877681	4.84248e-05	0.877681
ENSMUSG00000056481	CD248 antigen, endosialin [Source:MGI Symbol;Acc:MGI:1917695]	Cd248	4.16412	4.19171	3.55398	3.89683	4.02902	4.32208	4.62241	4.95885	4.90928	5.06247	4.97324	4.83223	8.41713	4.45969	8.03182	6.44734e-08	0.877473	2.44865e-05	0.877473
ENSMUSG00000090307	RIKEN cDNA 1700071M16 gene [Source:MGI Symbol;Acc:MGI:1920754]	1700071M16Rik	2.24537	2.09063	1.45681	2.05901	2.44406	2.13371	2.53409	3.26313	2.92908	2.85853	2.76757	3.06462	2.7761	2.48722	5.36881	2.32327e-05	0.864266	0.00173528	0.864266
ENSMUSG00000028413	UDP-Gal:betaGlcNAc beta 1,4- galactosyltransferase, polypeptide 1 [Source:MGI Symbol;Acc:MGI:95705]	B4galt1	3.15318	3.48811	3.1035	3.68752	3.1327	3.66715	2.6462	2.59505	2.59618	2.58662	2.20569	2.5103	4.63764	2.94768	-6.21988	3.21951e-06	-0.857384	0.000407019	0.857384
ENSMUSG00000058600	ribosomal protein L30 [Source:MGI Symbol;Acc:MGI:98037]	Rpl30	1.97407	2.23797	2.24032	2.30256	2.18442	2.52964	1.73763	1.5501	1.54004	1.48708	0.700896	1.38831	1.8301	1.82275	-4.95337	6.24935e-05	-0.854147	0.003543	0.854147
ENSMUSG00000027210	Meis homeobox 2 [Source:MGI Symbol;Acc:MGI:108564]	Meis2	1.14583	2.0272	1.93546	1.34398	2.18442	1.67238	2.6462	2.34435	2.30423	2.89351	2.65131	2.5103	1.65134	2.13827	4.86124	7.79538e-05	0.850885	0.00418358	0.850885
ENSMUSG00000054418	RIKEN cDNA 2900041M22 gene [Source:MGI Symbol;Acc:MGI:1925653]	2900041M22Rik	1.41377	1.92651	2.34625	2.21598	2.05704	2.03959	2.7751	3.31778	2.72263	2.94443	2.85777	2.3158	1.53125	2.41105	4.80423	8.94028e-05	0.849078	0.00463572	0.849078
ENSMUSG00000019188	histocompatibility 13 [Source:MGI Symbol;Acc:MGI:95886]	H13	5.67451	5.81943	5.73431	5.2973	5.85325	5.70213	4.70887	4.62786	4.41763	5.25632	5.00911	4.96619	7.05655	5.25557	-7.3818	2.49461e-07	-0.846307	6.18008e-05	0.846307
ENSMUSG00000031431	TSC22 domain family, member 3 [Source:MGI Symbol;Acc:MGI:1196284]	Tsc22d3	3.98645	3.35237	3.60822	4.18971	3.86122	4.0517	5.09703	4.77184	4.76978	4.30746	4.54943	4.64958	4.72975	4.26623	6.26835	2.88381e-06	0.842529	0.00038026	0.842529
ENSMUSG00000000214	tyrosine hydroxylase [Source:MGI Symbol;Acc:MGI:98735]	Th	4.78615	4.65213	5.30907	4.6412	4.93855	4.70085	3.75648	3.75015	3.63422	4.84742	4.08016	3.87071	2.66551	4.41393	-5.36337	2.35333e-05	-0.841814	0.00173978	0.841814
ENSMUSG00000019429	free fatty acid receptor 3 [Source:MGI Symbol;Acc:MGI:2685324]	Ffar3	1.55349	2.29294	1.79286	1.72459	1.86756	2.19322	0.659623	1.12896	0.989027	1.23772	0.848995	1.49725	0.796149	1.48219	-4.48407	0.000193524	-0.838075	0.00812734	0.838075
ENSMUSG00000036966	SPRY domain containing 3 [Source:MGI Symbol;Acc:MGI:2446175]	Spryd3	3.19646	3.61217	3.14812	2.89219	3.00045	3.20048	1.6861	2.27974	2.13262	2.80442	2.78606	2.25505	1.99843	2.74949	-5.01551	5.38526e-05	-0.836711	0.0032058	0.836711
ENSMUSG00000064371	mitochondrially encoded tRNA threonine [Source:MGI Symbol;Acc:MGI:102473]	mt-Tt	2.32554	1.89132	2.58135	2.12386	2.30146	2.25036	2.6462	3.33908	2.85738	3.13185	3.27935	3.11677	3.42814	2.65371	5.66484	1.15826e-05	0.83657	0.00102925	0.83657
ENSMUSG00000024409	psoriasis susceptibility 1 candidate 2 (human) [Source:MGI Symbol;Acc:MGI:1930025]	Psors1c2	1.83491	1.96086	2.09593	1.91984	1.7071	1.9389	2.91596	2.7777	3.07846	2.52103	2.63099	2.53607	3.78874	2.32648	5.84737	7.57389e-06	0.822831	0.000773488	0.822831
ENSMUSG00000075330	RIKEN cDNA A930003A15 gene [Source:MGI Symbol;Acc:MGI:1915412]	A930003A15Rik	5.43651	5.00885	5.08258	5.29025	5.32238	5.27294	6.03788	6.2873	6.19485	5.528	5.96413	6.29803	6.68458	5.64364	7.22516	3.48561e-07	0.820731	8.22002e-05	0.820731
ENSMUSG00000026401	CD55 molecule, decay accelerating factor for complement B [Source:MGI Symbol;Acc:MGI:104849]	Cd55b	2.932	2.78987	2.32049	2.94698	2.54247	2.76353	3.32259	3.55466	3.55712	3.45817	3.67632	3.5924	5.78307	3.12138	6.76076	9.57831e-07	0.81193	0.000172283	0.81193
ENSMUSG00000083875	predicted gene 13831 [Source:MGI Symbol;Acc:MGI:3651085]	Gm13831	4.52265	3.99855	4.22998	4.18971	4.08452	3.96046	4.81463	5.28387	5.03647	4.56779	4.98929	5.11035	6.11576	4.56569	6.91434	6.83508e-07	0.808169	0.000133045	0.808169
ENSMUSG00000013701	translocase of inner mitochondrial membrane 23 [Source:MGI Symbol;Acc:MGI:1858317]	Timm23	2.47364	2.39696	2.58135	2.735	2.10076	2.50637	1.78738	1.58617	1.71251	1.34269	1.96718	1.69317	2.71872	2.0736	-5.35613	2.39398e-05	-0.802894	0.00174746	0.802894
ENSMUSG00000051037	zinc finger protein 455 [Source:MGI Symbol;Acc:MGI:3040708]	Zfp455	2.65007	2.12133	2.34625	2.24542	2.30146	2.61914	1.51945	1.62136	1.34412	1.65955	1.68127	1.64662	2.81933	1.97967	-5.40877	2.11392e-05	-0.802805	0.00162526	0.802805
ENSMUSG00000099233	predicted gene, 27883 [Source:MGI Symbol;Acc:MGI:5531265]	Gm27883	4.13475	3.84149	3.6605	3.96921	3.75577	3.98592	4.56651	5.02275	4.91811	4.1928	4.48862	4.95668	4.09741	4.29109	5.98548	5.50513e-06	0.800993	0.000600084	0.800993
ENSMUSG00000022947	carbonyl reductase 3 [Source:MGI Symbol;Acc:MGI:1309992]	Cbr3	1.94052	1.99441	2.09593	1.95591	2.26349	2.33204	2.91596	2.54094	2.80117	2.82268	3.0839	3.24727	3.15627	2.49952	5.54341	1.53942e-05	0.796811	0.001293	0.796811
ENSMUSG00000076123	microRNA 700 [Source:MGI Symbol;Acc:MGI:3629655]	Mir700	2.51981	2.62829	2.78346	2.85447	2.63458	2.94756	3.43612	3.718	3.77708	3.14643	3.36796	3.6407	4.34986	3.1212	6.08201	4.41043e-06	0.787551	0.00051756	0.787551
ENSMUSG00000032228	transcription factor 12 [Source:MGI Symbol;Acc:MGI:101877]	Tcf12	1.41377	1.33283	1.54844	1.10792	1.32007	1.79268	2.38047	2.5592	2.22097	1.77659	2.0306	2.28574	0.983268	1.81411	4.56094	0.000160719	0.785641	0.00710234	0.785641
ENSMUSG00000033308	dihydropyrimidine dehydrogenase [Source:MGI Symbol;Acc:MGI:2139667]	Dpyd	3.13845	3.06717	3.65019	3.46781	3.4693	3.70852	4.14791	4.42872	4.26667	4.22061	3.93023	4.06903	5.13315	3.79705	6.44351	1.94169e-06	0.770151	0.000276872	0.770151
ENSMUSG00000027394	tubulin tyrosine ligase [Source:MGI Symbol;Acc:MGI:1916987]	Ttl	5.02097	4.98818	5.03188	4.66319	5.0431	4.93237	3.9762	4.13202	3.80594	4.49564	4.41328	4.19567	6.99562	4.5582	-7.33147	2.77664e-07	-0.769075	6.80999e-05	0.769075
ENSMUSG00000038457	transmembrane protein 255B [Source:MGI Symbol;Acc:MGI:2685533]	Tmem255b	2.54235	2.34589	2.44493	2.62729	2.26349	2.59728	2.84725	3.49899	3.38931	2.99362	3.29234	3.32322	3.57364	2.84716	5.72784	9.99889e-06	0.762556	0.000925407	0.762556
ENSMUSG00000092246	predicted gene 20493 [Source:MGI Symbol;Acc:MGI:5141958]	Gm20493	1.87097	2.37165	1.75489	2.24542	2.14319	2.03959	2.69915	2.82375	3.21381	2.64935	2.72985	2.81392	2.58036	2.4463	5.27981	2.86855e-05	0.757717	0.0019707	0.757717
ENSMUSG00000038126	M-phase phosphoprotein 9 [Source:MGI Symbol;Acc:MGI:2443138]	Mphosph9	4.0028	4.41875	4.22998	3.70882	3.68572	4.01919	3.65293	2.89737	2.66079	3.64423	3.38019	3.49067	1.22802	3.64929	-4.70609	0.000113234	-0.757337	0.00554327	0.757337
ENSMUSG00000089715	chromobox 6 [Source:MGI Symbol;Acc:MGI:3512628]	Cbx6	4.31576	4.5599	4.04571	4.32687	4.05148	4.47974	4.88487	5.1213	5.21561	5.18752	4.81562	5.10606	7.56046	4.67587	7.60703	1.55097e-07	0.755459	4.45414e-05	0.755459
ENSMUSG00000020926	a disintegrin and metallopeptidase domain 11 [Source:MGI Symbol;Acc:MGI:1098667]	Adam11	5.18397	5.5013	5.28928	5.13766	4.99757	5.19139	4.22215	4.44844	4.00155	5.12635	4.59735	4.44721	3.6422	4.84535	-5.81081	8.2442e-06	-0.742064	0.000815311	0.742064
ENSMUSG00000035459	stabilin 2 [Source:MGI Symbol;Acc:MGI:2178743]	Stab2	7.47767	7.79196	7.38987	7.36551	7.4833	7.39714	6.68035	6.49366	6.50747	7.19586	6.88322	6.77456	7.94009	7.12005	-7.93001	7.93949e-08	-0.732367	2.75583e-05	0.732367
ENSMUSG00000068196	collagen, type VIII, alpha 1 [Source:MGI Symbol;Acc:MGI:88463]	Col8a1	6.33122	6.01397	6.96746	6.47015	6.09672	6.4909	7.30294	7.2725	7.20165	6.61636	7.21211	7.24581	3.32008	6.76848	5.81086	8.24312e-06	0.731229	0.000815311	0.731229
ENSMUSG00000007670	KH-type splicing regulatory protein [Source:MGI Symbol;Acc:MGI:1336214]	Khsrp	3.46776	3.6859	3.67073	3.5527	3.31079	3.71868	4.21307	4.33643	4.50234	4.13551	4.39532	4.23552	7.41831	3.9354	7.53698	1.79673e-07	0.729623	4.84248e-05	0.729623
ENSMUSG00000002266	zinc finger, imprinted 1 [Source:MGI Symbol;Acc:MGI:1341879]	Zim1	3.59182	3.94807	4.42392	3.96921	3.74203	3.969	4.35182	5.03911	4.78435	4.85188	4.41328	4.50052	2.87753	4.29875	5.44964	1.91955e-05	0.727646	0.00152358	0.727646
ENSMUSG00000022949	chloride intracellular channel 6 [Source:MGI Symbol;Acc:MGI:2146607]	Clic6	3.30591	2.60675	3.50907	3.20852	3.08995	3.04767	3.91036	3.76596	3.95937	3.82721	3.77221	3.93989	4.19337	3.49524	6.00956	5.20837e-06	0.726976	0.000575408	0.726976
ENSMUSG00000041859	minichromosome maintenance deficient 3 (S. cerevisiae) [Source:MGI Symbol;Acc:MGI:101845]	Mcm3	5.06445	5.35721	4.99978	4.6019	4.83233	5.00473	4.08961	4.22074	4.02629	4.77893	4.29557	4.12103	3.70509	4.61605	-5.82674	7.94497e-06	-0.721407	0.00079534	0.721407
ENSMUSG00000022999	limb region 1 like [Source:MGI Symbol;Acc:MGI:1289247]	Lmbr1l	4.27596	4.19893	3.75969	3.79099	3.91119	4.00265	2.93816	3.09807	3.10966	3.64423	3.54129	3.26278	3.35291	3.6278	-5.63411	1.24453e-05	-0.72066	0.00109797	0.72066
ENSMUSG00000064347	mitochondrially encoded tRNA alanine [Source:MGI Symbol;Acc:MGI:102491]	mt-Ta	5.51554	5.10029	5.45237	5.33545	5.52853	5.24158	6.01978	6.07207	6.05361	6.04605	6.1344	6.11783	12.8895	5.71813	10.4627	6.64588e-10	0.717857	1.01873e-06	0.717857
ENSMUSG00000018923	mediator complex subunit 11 [Source:MGI Symbol;Acc:MGI:1913422]	Med11	2.80725	2.77064	3.14812	3.23811	3.0459	2.89478	3.73128	3.83504	3.73769	3.64423	3.74411	3.46408	5.25879	3.33844	6.50346	1.6973e-06	0.717835	0.000250771	0.717835
ENSMUSG00000021061	spectrin beta, erythrocytic [Source:MGI Symbol;Acc:MGI:98387]	Sptb	2.10098	2.26572	2.55949	2.18592	2.77614	2.25036	2.89342	3.00787	3.15522	2.97741	3.14249	3.15052	3.27549	2.70546	5.59321	1.36966e-05	0.715362	0.00119121	0.715362
ENSMUSG00000031465	angiopoietin 2 [Source:MGI Symbol;Acc:MGI:1202890]	Angpt2	7.06299	6.88742	7.03039	7.16247	7.03256	7.04111	7.70037	7.63837	7.92388	7.83763	7.67291	7.73513	17.4099	7.39377	13.3794	6.5834e-12	0.713582	2.69107e-08	0.713582
ENSMUSG00000032498	mutL homolog 1 (E. coli) [Source:MGI Symbol;Acc:MGI:101938]	Mlh1	2.62916	2.82759	3.27426	3.05069	3.02336	3.07956	3.59822	3.87932	3.70742	3.79057	3.59473	3.50379	4.3575	3.32989	6.08399	4.39055e-06	0.709765	0.00051756	0.709765
ENSMUSG00000070533	WAP four-disulfide core domain 8 [Source:MGI Symbol;Acc:MGI:2685552]	Wfdc8	6.21148	6.35802	5.89785	5.75689	5.87545	6.10786	5.18318	5.33511	5.07254	5.45378	5.62715	5.30273	6.23928	5.68184	-7.02173	5.40838e-07	-0.706427	0.000109625	0.706427
ENSMUSG00000035683	maternal embryonic leucine zipper kinase [Source:MGI Symbol;Acc:MGI:106924]	Melk	2.58641	2.9861	3.02592	2.64949	2.57383	2.82125	2.17152	1.65571	1.97215	2.54322	1.79522	2.45735	0.626024	2.43651	-4.39886	0.000237804	-0.703148	0.00951449	0.703148
ENSMUSG00000031502	collagen, type IV, alpha 1 [Source:MGI Symbol;Acc:MGI:88454]	Col4a1	9.98188	10.1082	9.62928	9.97876	9.8783	10.112	10.3452	10.7318	10.7082	10.772	10.6952	10.54	11.7701	10.2901	10.3431	8.18472e-10	0.702144	1.18081e-06	0.702144
ENSMUSG00000090626	testis expressed gene 9 [Source:MGI Symbol;Acc:MGI:1201610]	Tex9	3.26583	3.05132	3.26078	3.03392	3.75577	3.41561	3.82955	4.1259	4.03444	3.93187	3.9219	4.0151	4.87103	3.63683	6.32123	2.55821e-06	0.701909	0.00034857	0.701909
ENSMUSG00000086837	predicted gene, 16618 [Source:MGI Symbol;Acc:MGI:4439542]	Gm16618	2.3513	1.74129	2.18428	1.84488	2.63458	2.25036	2.93816	2.66417	2.55145	3.00965	3.05369	2.93506	1.06121	2.51324	4.59431	0.000148276	0.700233	0.0067212	0.700233
